# Supplementary material for: The Role of Natural Killer Cells in Soft Tissue Sarcoma: Prospects for Immunotherapy
Source: Cancers (Basel). 2021 Jul 31;13(15):3865. doi: 10.3390/cancers13153865 (PMC8345358; doi:10.3390/cancers13153865)
Supplement: Supplementary file 1 [file cancers-13-03865-s001.zip]

Archive with 1 entries (1 files):
- cancers-1263428-supplementary.pdf
